# Supplementary material for: Diversity of Transmission Outcomes Following Co-Infection of Sheep with Strains of Bluetongue Virus Serotype 1 and 8
Source: Microorganisms. 2020 Jun 5;8(6):851. doi: 10.3390/microorganisms8060851 (PMC7356686; doi:10.3390/microorganisms8060851)
Supplement: Supplementary file 1 [file microorganisms-08-00851-s001.zip]

Archive with 1 entries (1 files):
- microorganisms-751695-supplementary.xlsx
