# Supplementary material for: Diversity of Transmission Outcomes Following Co-Infection of Sheep with Strains of Bluetongue Virus Serotype 1 and 8
Source: Microorganisms. 2020 Jun 5;8(6):851. doi: 10.3390/microorganisms8060851 (PMC7356686; doi:10.3390/microorganisms8060851)
Supplement: Supplementary file 1 [file microorganisms-08-00851-s001.zip › microorganisms-751695-supplementary.xlsx]

## Sheet: Table S1
Table S1: Levels of bluetongue virus RNA (Cq) detected in intrathoracically inoculated Culicoides sonorensis following incubation for 5 days at 25°C and exposure to uninfected sheep.
C. sonorensis Intrathoracically inoculated with BTV-1 and with blood visible in abdomen after feeding on sheep (Cq)
Sheep 1 (Partially Fed)	Sheep 1 (Fully Fed)	Sheep 2 (Partially Fed)	Sheep 2 (Fully Fed)	Sheep 3 (Partially Fed)	Sheep 3 (Fully Fed)	Sheep 4 (Partially Fed)	Sheep 4 (Fully Fed)
18.74	19.97	18.62	19.87	20.99	32.02	18.72	18.9
18.36	35.88	18.59			19.6	19.1	21.33
18.28	17.37	18.51			18.57	20.53	20.05
19.2	18.5	18.8			19.29	19.04	19.84
18.95	18.97				18.86	20.8	20
	18.31				19.34		18.88
	19.01				33.31		18.25
	19.32				17.89		19.35
	19.17				19.19		19.58
	20.01				20.17		19.06
	18.78				18.68		19.49
	18.67				19.47		20.01
					20.21		19.96
					18.41		19.93
							19.13
							18.57
							20.04
							19.47
C. sonorensis Intrathoracically inoculated with BTV-8 and with blood visible in abdomen after feeding on sheep (Cq)
Sheep 1 (Partially Fed)	Sheep 1 (Fully Fed)	Sheep 2 (Partially Fed)	Sheep 2 (Fully Fed)	Sheep 3 (Partially Fed)	Sheep 3 (Fully Fed)	Sheep 4 (Partially Fed)	Sheep 4 (Fully Fed)
19	21.53	20.45	19.85	19.06	21.59	20.02	19.91
19.83	21.68	21.07	19.93		20.39	20.4	20.78
20.11	19.07	19.99	19.55		20.69	19.94	18.37
19.55	19.85	19.5	21.07		20.47	19.63
	21.29	18.19	18.78		20.62	18.88
	19.7					18.72
	19
	20.18
	20.28
	19.7
	20.71

## Sheet: Table S2
Table S2: Levels of bluetongue virus RNA (Cq) detected in sheep following exposure to Culicoides sonorensis intrathoracically inoculated with either a strain of BTV serotype 1 or serotype 8.
Sheep Number	Day Post-Exposure to infected Culicoides	Seg-1 (Cq)	BTV-1 (Cq)	BTV-8 (Cq)
1	-1	No Cq	No Cq	No Cq
1	0	Infection
1	1	No Cq	No Cq	No Cq
1	2	27.33	27.84	39.19
1	3	20.5	18.88	33.33
1	4	18.78	19.19	28
1	5	18.91	17.14	31
1	6	17.49	17.87	27.37
1	7	17.07	17.48	28.47
2	-1	No Cq	No Cq	No Cq
2	0	Infection
2	1	No Cq	No Cq	No Cq
2	2	No Cq	No Cq	No Cq
2	3	No Cq	No Cq	No Cq
2	4	33.36	34.72	35.61
2	5	30.2	29.94	35.21
2	6	24.08	24.61	28.47
2	7	17.56	17.11	29.72
2	8	22.95	22.99	29.07
2	9	21.74	22.58	25
2	10	22.87	23.71	28.51
2	12	24.49	24.04	31.1
2	14	27.19	28.01	30.67
2	16	30.12	29.81	33.22
3	-1	No Cq	No Cq	No Cq
3	0	Infection
3	1	No Cq	No Cq	No Cq
3	2	32.21	37.71	No Cq
3	3	27.19	22.55	33.68
3	4	20.68	20.59	33.96
3	5	20.3	19.45	33.85
3	6	19.51	19.72	30.49
3	7	20.97	19.15	34.36
4	-1	No Cq	No Cq	No Cq
4	0	Infection
4	1	No Cq	No Cq	No Cq
4	2	32.49	31.69	39.12
4	3	23.91	24.625	29.395
4	4	26.24	25.93	33.42
4	5	29.6	30.39	35.765
4	6	24.925	25.745	29.75
4	7	27.095	26.53	32.355
4	8	26.515	27.925	28.12
4	9	25.455	27.73	28.965
4	10	27.945	28.255	32.085
4	12	29.81	29.725	34.315
4	14	30.865	32.065	33.24
4	16	33.745	35.68	No Cq

## Sheet: Table S3
Table S3: Feeding of uninfected Culicoides sonorensis on sheep infected with bluetongue virus. Culicoides sonorensis successfully taking a blood meal were processed immediately following feeding and following incubation for 8 days at 25°C.
Culicoides fed on Sheep 6/7dpi (processed immediately following feeding on sheep)					Culicoides fed on Sheep 6/7dpi and then incubated for 8 days at 25°C
Sheep Number	Day post-infection	BTV Seg-1 (Cq) Midge	BTV-1 (Cq)	BTV-8 (Cq)	Sheep Number	Day post-infection	Seg-1 (Cq)	BTV-1 (Cq)	BTV-8 (Cq)
1	7	33.065	32.71	No Ct	1	7	22.63	23.97	No Ct
1	7	33.85	33.375	No Ct	1	7	24.585	25.74	No Ct
1	7	31.85	32.41	No Ct	1	7	20.51	21.985	No Ct
1	7	31.37	32.045	No Ct	1	7	22.725	23.875	No Ct
1	7	31.275	31.415	No Ct	1	7	21.68	23.37	No Ct
2	6	No Ct	No Ct	No Ct	1	7	20.745	20.805	33.785
2	6	No Ct	No Ct	No Ct	3	7	32.185	32.295	No Ct
2	6	No Ct	No Ct	No Ct	3	7	23.905	25.655	No Ct
2	6	No Ct	No Ct	No Ct	3	7	26.34	25.54	No Ct
2	6	No Ct	No Ct	No Ct	3	7	20.61	20.995	No Ct
2	7	No Ct	No Ct	No Ct	3	7	21.2	22.11	No Ct
2	7	No Ct	No Ct	No Ct	3	7	22.805	24.445	No Ct
2	7	No Ct	No Ct	No Ct	3	7	20.215	20.87	No Ct
3	6	34.345	33.845	No Ct	3	6	18.75	19.23	No Ct
3	6	34.31	31.99	No Ct	3	6	22.77	24.05	No Ct
3	6	32.175	32.02	No Ct	3	6	22.42	23.02	No Ct
3	6	32.9	33.13	No Ct	3	6	31.305	30.83	No Ct
3	6	33.665	34.745	No Ct	3	6	19.505	25.39	No Ct
3	7	33.615	35.44	No Ct	3	6	23.8	20.475	No Ct
3	7	31.315	33.03	No Ct	3	6	24.695	24.5	No Ct
3	7	32.13	No Ct	No Ct	4	7	25.6	No Ct	29.5
3	7	30.96	32.05	No Ct	4	7	30.195	No Ct	33.95
3	7	31.23	32.68	No Ct
4	6	No Ct	No Ct	No Ct
4	6	No Ct	No Ct	No Ct
4	6	No Ct	No Ct	No Ct
4	6	No Ct	No Ct	No Ct
4	6	36.825	No Ct	No Ct
4	7	35.655	39.27	No Ct
4	7	No Ct	No Ct	No Ct
4	7	No Ct	No Ct	No Ct
4	7	No Ct	No Ct	No Ct
4	7	No Ct	No Ct	No Ct
